# Supplementary material for: Accounting for clustering in automated variable selection using hospital data: a comparison of different LASSO approaches
Source: BMC Med Res Methodol. 2023 Nov 25;23:280. doi: 10.1186/s12874-023-02081-6 (PMC10675967; doi:10.1186/s12874-023-02081-6)
Supplement: Supplementary file 1 — Additional file 1. [file 12874_2023_2081_MOESM1_ESM.zip]

Archive with 6 entries (6 files):
- Appendix_1.pdf
- Appendix_Figure1.pdf
- Appendix_Figure2.pdf
- Appendix_Figure3.pdf
- Appendix_Table1.pdf
- Appendix_Table2.pdf
